# Supplementary material for: Survival, Growth, and Reproduction: Comparison of Marbled Crayfish with Four Prominent Crayfish Invaders
Source: Biology (Basel). 2021 May 10;10(5):422. doi: 10.3390/biology10050422 (PMC8151088; doi:10.3390/biology10050422)
Supplement: Supplementary file 1 [file biology-10-00422-s001.zip]

Archive with 1 entries (1 files):
- biology-1186474-supplementary.pdf
